# Supplementary material for: The Impact of a Dedicated In-Hospital Vaccination Clinic on Adherence to Herpes Zoster Vaccination Among Immunocompromised and Frail Adults: Findings from an Italian Quasi-Experimental Study
Source: Vaccines (Basel). 2026 Mar 28;14(4):306. doi: 10.3390/vaccines14040306 (PMC13119745; doi:10.3390/vaccines14040306)
Supplement: Supplementary file 1 [file vaccines-14-00306-s001.zip]

Archive with 2 entries (2 files):
- vaccines-4177240-supplementary-revised.pdf
- vaccines-4177240-supplementary.pdf
